# Supplementary material for: Micro-computed tomography to visualize preserved vascular architecture in decellularized human vaginal tissue: explorative study
Source: Sci Rep. 2025 Aug 20;15:30533. doi: 10.1038/s41598-025-14452-8 (PMC12368158; doi:10.1038/s41598-025-14452-8)
Supplement: Supplementary file 1 — Supplementary Material 1. [file 41598_2025_14452_MOESM1_ESM.zip]

Archive with 3 entries (3 files):
- Movie_1.mp4
- Movie_3.mp4
- Movie_2.mp4
